# Supplementary material for: Mesenchymal stem cells transfer mitochondria to allogeneic Tregs in an HLA-dependent manner improving their immunosuppressive activity
Source: Nat Commun. 2022 Feb 14;13:856. doi: 10.1038/s41467-022-28338-0 (PMC8844425; doi:10.1038/s41467-022-28338-0)
Supplement: Supplementary file 6 — Source data [file 41467_2022_28338_MOESM6_ESM.zip]

Archive with 18 entries (17 files):
- Source Data/
- Source Data/ASCs1.xml
- Source Data/ASCs2.xml
- Source Data/ASCs3.xml
- Source Data/ASCs4.xml
- Source Data/ASCs5.xml
- Source Data/ASCs6.xml
- Source Data/ASCs7.xml
- Source Data/ASCs8.xml
- Source Data/Source_Data.xlsx
- Source Data/Tregs1.xml
- Source Data/Tregs2.xml
- Source Data/Tregs3.xml
- Source Data/Tregs4.xml
- Source Data/Tregs5.xml
- Source Data/Tregs6.xml
- Source Data/Tregs7.xml
- Source Data/Tregs8.xml
