# Supplementary material for: Mesenchymal stem cells transfer mitochondria to allogeneic Tregs in an HLA-dependent manner improving their immunosuppressive activity
Source: Nat Commun. 2022 Feb 14;13:856. doi: 10.1038/s41467-022-28338-0 (PMC8844425; doi:10.1038/s41467-022-28338-0)
Supplement: Supplementary file 6 — Source data [file 41467_2022_28338_MOESM6_ESM.zip › Source Data/Source_Data.xlsx]

## Sheet: Fig. 1a 
			Frequency of FoxP3+ Tregs in mono- and cocultres
		% FoxP3+	% FoxP3+	% FoxP3+	% FoxP3+	% FoxP3+
		Solo day 7	Solo day 14	Direct day 14	Indirect day 14	SN day 14
		89.2	73.2	84.5
		75	79.7	83.2	85.7
		86.8	77.5	83.3	73
		93.4	88.7	90.4	92.6
		94	82	91.5	85.3	83.9
		93.4	83.7	90.3	73.2	58.8
		80	85.3	85.8	86.8	85.2
		86.5	88	93.4	93.8	93.4
		70.2	85.3	92.6	82.3	84.8

## Sheet: Fig. 1b
			Frequency of CD25High Tregs in mono- and cocultres
		% CD25High	% CD25High	% CD25High	% CD25High	% CD25High
		Solo day 7	Solo day 14	Direct day 14	Indirect day 14	SN day 14
		99.1	92.6	94.5
		94.3	66.1	85.9	85.6
		99.1	58.1	87.5	98
		91.9	83	82.6	88.5
		97.3	84.3	93.9	85.3	89.9
		78.7	90.8	94.7	98.6	90
		89.7	90.8	93.9	94.9	91.6
		90	65	85	87.7	80.2
		86.6	59	95.3	97.6	84.3

## Sheet: Fig. 1c
			Frequency of Helios+ Tregs in mono- and cocultres
		% Helios+	% Helios+	% Helios+	% Helios+	% Helios+
		Solo day 7	Solo day 14	Direct day 14	Indirect day 14	SN day 14
		78.5	74.9	90.5
		68	89.8	78.8	80.9
		72	75	54.6	69
		82.4	88.9	96	87.5
		90	98	99.4	98	99.5
		87	86.2	80.7	83.4	83.2
		69.7	64.7	63	63	64.8
		84	73.1	67.8	75.3	66.9
		80.8	85.2	81.1	82.5	80.1

## Sheet: Fig. 1d
			Frequency of CD69+ Tregs in mono- and cocultres
		% CD69+	% CD69+	% CD69+	% CD69+	% CD69+
		Solo day 7	Solo day 14	Direct day 14	Indirect day 14	SN day 14
		1.4	2.2	52	28.9
		1.7	1.9	58	34
		1.6	2.8	48	33
		1.8	2.6	53	30.5
		1.1	2.3	49.2	29.8	3.8
		1.5	2.7	44.7	29.6	3.5
		0.7	1.7	55	38	4.1
		0.8	1.8	51	42	2.3

## Sheet: Fig. 2b
			Proliferation INDEX
		Tregs:Tconv 2:1	Tregs:Tconv 2:1	Tregs:Tconv 2:1	Tregs:Tconv 2:1
		Solo	Direct	Indirect	SN
		1.4	1.05	1.01
		1.45	1.06	1.37
		1.31	1.12	1.18	1.8
		1.29	1.23	1.21	1.52
		1.93	1.05	1.01	1.96
		1.4	1.13	1.22	1.15
		Tregs:Tconv 1:1	Tregs:Tconv 1:1	Tregs:Tconv 1:1	Tregs:Tconv 1:1
		Solo	Direct	Indirect	SN
		1.37	1.25	1.18
		1.65	1.36	1.4
		1.73	1.43	1.49	1.8
		1.38	1.29	1.37	1.85
		1.82	1.03	1.02	1.82
		1.52	1.12	1.12	1.11
		Tregs:Tconv 1:2	Tregs:Tconv 1:2	Tregs:Tconv 1:2	Tregs:Tconv 1:2
		Solo	Direct	Indirect	SN
		1.93	1.46	1.35
		1.88	1.32	1.57
		1.58	1.47	1.58	1.94
		1.63	1.55	1.07	2.07
		2.29	1.4	1.38	2.08
		1.49	1.39	1.39	1.48

## Sheet: Fig. 3a
						Frequency of CD39+ Tregs in mono- and cocultres
					% CD39+	% CD39+	% CD39+	% CD39+	% CD39+
					Solo day 7	Solo day 14	Direct day 14	Indirect day 14	SN day 14
					99.5	99.7	97.5
					99.9	99.8	99.8	99.7
					100	97.9	97.9	98.2
					99.9	99.9	99.7	99.9
					100	95.8	97.2	95.9	96.9
					97.2	99.8	99.7	99.5	98.6
					99.5	99.8	99.6	99.3	99.6
					100	96.2	94.5	99.4	99.8
					99.4	99.8	99.4	98.2	99.5
						Intensity of CD39 expression by CD39+ Tregs
					MFI CD39	MFI CD39	MFI CD39	MFI CD39	MFI CD39
					Solo day 7	Solo day 14	Direct day 14	Indirect day 14	SN day 14
					27806	31125	34590
					25421	37147	58401	53827
					21040	9203	7626	8002
					24708	27942	22028	28472
					28937	26292	15214	20447	26276
					19049	25986	29859	22675	22941
					30934	35959	40163	38820	36150
					24990	6746	6312	13320	13863
					12306	29192	26124	26742	26618

## Sheet: Fig. 3b
					Frequency of CD73+ Tregs in mono- and cocultres
				% CD73+	% CD73+	% CD73+	% CD73+	% CD73+
				Solo day 7	Solo day 14	Direct day 14	Indirect day 14	SN day 14
				0.4	1.8	3.3
				0.3	2	2.7	2.9
				4.7	1.5	6.5	8.6
				1.2	1.6	1.9	1.6
				0.8	2.6	3	3.4	2.9
				1.4	2.7	4.2	5.6	1.9
				1	2.7	3.9	5.4	2.7
				0.6	0.8	2.1	2.1	0.7
				0.5	1	1.9	2	1
					Intensity of CD73 expression by CD73+ Tregs
				MFI CD73	MFI CD73	MFI CD73	MFI CD73	MFI CD73
				Solo day 7	Solo day 14	Direct day 14	Indirect day 14	SN day 14
				3716	5276	8250
				4497	3772	5196	5700
				6326	7676	6061	9976
				3487	5960	3790	8267
				3728	5952	5457	6859	6981
				5056	5642	6418	6187	5915
				7587	4457	10727	12242	9287
				5107	4024	9808	5393	5003
				4026	4801	4987	9929	4330

## Sheet: Fig. 3c
			INDEX of eATP degradation
		Solo day 14	Direct day 14	Indirect day 14	SN day 14
		100	135.71	103.95	109.91
		100	148.28	127.35	124.21
		100	152.52	124.67	113.19
		100	140.29	130.54	101.07
			INDEX of eAMP degradation
		Solo day 14	Direct day 14	Indirect day 14	SN day 14
		100	203.77	433.89	108.4
		100	1014.71	314.44	165.8
		100	522	374.37	132.4
		100	283.42	263.58	132.63
			INDEX of eADO degradation
		Solo day 14	Direct day 14	Indirect day 14	SN day 14
		100	22.09	39.95	69.13
		100	100.44	115.36	83.21
		100	104.72	108.45	62.8
		100	240.12	143.58	133.11

## Sheet: Fig. 4a
			Frequency of Tregs that internalized ASC derived plasma membrane [%]
		Solo	Direct	Indirect	18b 10mM	18b 200mM	LA 2mM	LA 10mM
		0	84.6	0	75.7	71.1	44.7	35
		0	28.2	0	18.9	18.6	14.1	13.9
		0	3.9	0	5.1	4.6	1.5	1.7
		0	31.6	0	30.4	27.4	16.4	12.9

## Sheet: Fig. 4b
				Frequency of Tregs that internalized ASC derived mitochondria [%]
			Solo	Direct	Indirect	18b 10mM	18b 200mM	LA 2mM	LA 10mM
			0	97.4	0	97.3	97.3	92.2	95.1
			0	97.1	0	96.4	96.9	97.3	96.2
			0	96.6	0	95.9	96	97	91.5
			0	97.2	0	97.2	97.2	96.2	94.2

[truncated: 9 more sheets: Fig. 4c, Fig. 5b, Fig. 6b, Fig. 7b, Fig. S1a, Fig. S1b, Fig. S1c, Fig. S1d, Fig. S4]
